# Supplementary material for: Composition, structure, and functional shifts of prokaryotic communities in response to co-composting of various nitrogenous green feedstocks
Source: BMC Microbiol. 2023 Mar 2;23:50. doi: 10.1186/s12866-023-02798-w (PMC9979578; doi:10.1186/s12866-023-02798-w)
Supplement: Supplementary file 1 — Additional file 1: Supplementary Table 1. High-quality reads obtained from raw 16S rDNA reads after demultiplexing, quality filtering, denoising, and chimera removal. [file 12866_2023_2798_MOESM1_ESM.csv]

Supplementary Table 1: High-quality reads obtained from raw 16S rDNA reads after demultiplexing, quality filtering, denoising, and chimera removal.
Sample	input	filtered	denoised	merged	nonchim
G1	335305	320586	312303	271204	245702
G2	307332	289512	288244	269404	250501
G3	296022	277084	272063	239953	216181
G4	425919	394500	383456	313679	285839
L1	366161	346598	335841	272459	251184
L2	352619	334455	324978	275909	253146
L3	529088	499539	487128	411217	351950
L4	496826	472690	459836	388074	332563
LTG1	296834	280395	271989	222805	203766
LTG2	331265	315147	304775	245271	213099
LTG3	435611	411655	398837	328411	279826
LTG4	434640	414586	407137	355163	308078
T1	367216	346761	337838	288383	263612
T2	370887	348083	338609	289870	268651
T3	266518	251888	248842	232651	219076
T4	345184	330003	319178	269760	255020
	5957427				4198194
