# Supplementary material for: Composition, structure, and functional shifts of prokaryotic communities in response to co-composting of various nitrogenous green feedstocks
Source: BMC Microbiol. 2023 Mar 2;23:50. doi: 10.1186/s12866-023-02798-w (PMC9979578; doi:10.1186/s12866-023-02798-w)
Supplement: Supplementary file 3 — Additional file 3: Supplementary Table 2. Total ASVs recovered from different compost treatments at different sampling times. G1, L1, LTG1, T1; G2, L2, LTG2, T2; G3, L3, LTG3, T3;G4, L4, LTG4, T4. [file 12866_2023_2798_MOESM3_ESM.csv]

Supplementary Table 2: Total ASVs recovered from different compost treatments at different sampling times. G1, L1, LTG1, T1; G2, L2, LTG2, T2; G3, L3, LTG3, T3;G4, L4, LTG4, T4 represent the four treatments at the 21,42,63, and 84 days respectively.
Treatment	G1	G2	G3	G4	L1	L2	L3	L4	LTG1	LTG2	LTG3	LTG4	T1	T2	T35	T4
Total ASVs per treatment at different sampling times.	156316	198476	123552	144229	156331	186068	240551	219710	139719	156366	192044	178488	174849	150315	159015	162321
		Total
		G	L	LTG	T
	21	156316	156331	139719	174849
	42	198476	186068	156366	150315
	63	123552	240551	192044	159015
	84	144229	219710	178488	162321
	Total	622573	802660	666617	646500
