# Supplementary material for: Composition, structure, and functional shifts of prokaryotic communities in response to co-composting of various nitrogenous green feedstocks
Source: BMC Microbiol. 2023 Mar 2;23:50. doi: 10.1186/s12866-023-02798-w (PMC9979578; doi:10.1186/s12866-023-02798-w)
Supplement: Supplementary file 4 — Additional file 4: Supplementary Table 3. Shifts in abundances of prokaryotes within various compost treatments along composting days. [file 12866_2023_2798_MOESM4_ESM.csv]

Supplementary Table 3: Shifts in abundances of prokaryotes within various compost treatments along composting days.
Genus	G1	G2	G3	G4	L1	L2	L3	L4	LTG1	LTG2	LTG3	LTG4	T1	T2	T3	T4
[Cytophaga] xylanolytica group	0.001051721	0	0	0.000135754	0.000784145	0.000178205	2.22E-05	0	0.000301932	0	2.84E-05	0	0.001228002	0	0	0
[Polyangium] brachysporum group	0.001654269	0	0.001901113	0.001900554	0.001074172	0.00261368	0.00170238	0.001803594	0.003780193	0.004953132	0.002052883	0.002795431	0.002436666	0.001750893	0.001446498	0.001883301
Abditibacterium	0.00014242	0	0.000497214	0.000123413	0.000461894	0.000752423	0.000429296	0.000362404	0.000289855	0.000442042	0.000368951	0.000183783	0.000319087	0.000675181	0	0.00031939
Acetoanaerobium	0.000514905	0	0	0	0.001407165	0	0	0	0.001280193	0	0	0	0.001508412	6.87E-05	0	9.91E-05
Acholeplasma	0.013683323	0.002801458	0.000307103	0.000555357	0.006563188	0.000475215	0.000244254	0.000328692	0.004987923	0.000238022	0.000245968	0	0.008596016	0.00027465	0	0.000231283
Achromobacter	0.001128409	0	0	0.000752817	0.000837854	0	0.000444099	0.000657385	0.00089372	0.000578054	0.000709522	0.000822185	0.000734868	0.000881168	0	0.001002225
Acidibacter	0.003626245	0.002334549	0.067445635	0.034456799	0.003813309	0.035136179	0.072277118	0.107060985	0.00486715	0.036836796	0.073705123	0.074915605	0.006623477	0.015208734	0.030403573	0.029218705
Acinetobacter	0.00232255	0	0.000643454	0.000246825	0.003845534	0.002880988	0.000303468	0.000160132	0.002016908	0.001836173	0.003727354	0.021483223	0.002011216	0.008582807	0.000424909	0.002268772
Actinotalea	0.004436946	0	0	0.003628331	0.009538643	0.001702852	0.001310092	0.000876513	0.006328502	0.00244823	0.001419044	0.000822185	0.003771031	0.015059965	0.002088381	0.009438534
Adhaeribacter	0	0	0.000921309	0.007491145	0	0	0.000377484	0.0004214	0	0	0.000189206	0.001924881	0	0	0.000542437	0.003997885
Advenella	0.001610447	0	0	0	0.001278264	0	0	0	0.001171498	0	0	0	0.00028041	0.000938387	0	0.000264323
Aeribacillus	0	0	0	9.87E-05	0	8.91E-05	6.66E-05	0	0	4.53E-05	0	0	0.000116032	0	0.000207934	0
Aeromicrobium	0	0	0.004065457	0.007170272	0	0.00065342	0.005018319	0.000969221	0.000362319	0.000872749	0.003528688	0	0.000396442	0.001842443	0.00074133	0.001563911
Aeromonas	0.00014242	0	0	0.000345555	0.000451152	7.92E-05	0.000288664	0	0	0.000419373	0	0.000435275	0.000290079	0.000160212	0	0
Agromyces	0	0	0.000380223	0.000419603	0	0.000168305	0.000111025	0	6.04E-05	0	0.000245968	0.000367565	0	0.000228875	0	0.00060574
Ahniella	0	0	0.001140668	0.000839206	0	0	0.000333074	0.001095641	0	0.00046471	0.001494726	0.001402552	6.77E-05	0	0	0.000726888
AKYG587	0.00076688	0	0.001345403	0.000999642	0.000956013	0.000841526	0.001339699	0.001879446	0.000917874	0.000555386	0.00099333	0.000599712	0.00069619	0.000411975	0.000262178	0.000947157
Alcanivorax	0.000975033	0	0	0	0.00099898	0.000118804	0	0	0.000929952	0	0	0.000367565	0.001063624	0.000251762	0.000180812	0.002588163
Algoriphagus	0.002147263	0	0.002851669	0.000999642	0.003308448	0.001841457	0.00058473	0.000269696	0.003442029	0.001473472	0.001267679	0.001721753	0.003055502	0.00241463	0.001717716	0.003282011
Alishewanella	0.01038574	0	0.000277855	0	0.003039905	0.000277209	0.000251656	0.000134848	0.001099034	0	0.000227047	0	0.001198994	0	0	0
Alkalibacter	0.000492994	0	0	0	0.002825071	0	0	0	0.000724638	0	0	0	0.00014504	0	0.000207934	8.81E-05
Alkaliflexus	0.001522804	0	0	0.000320873	0.002696171	0.000118804	0	0	0.002475845	0	0	0	0.001295687	0.000675181	0	0.003711535
Alkanindiges	0	0	0.000541086	0	0	0.001158336	0	9.27E-05	0	0.000328698	0.000274348	0	0	0	0	0.000198242
Allorhizobium-Neorhizobium-Pararhizobium-Rhizobium	0.000492994	0	0.000687325	0.000567698	0.004490037	0.001247438	0.000547722	0.000404544	0.001352657	0	0	0.000967277	0.001150648	0.000961274	0	0.000759929
Altererythrobacter	0.002716945	0	0.020444275	0.028903232	0.007153982	0.015721683	0.011324525	0.011934059	0.00410628	0.012501842	0.012298378	0.014257663	0.002920132	0.01192438	0.005216432	0.007588273
Alterococcus	0.000328663	0	0.002032728	0.003665354	0.000580053	0.001455345	0.001828208	0.004155008	0.000507246	0.00113344	0.001863677	0.001924881	0.000454458	0.001991211	0.002115503	0.002312826
Aminivibrio	0.001643313	0	0	0.000209801	0.001235297	0.000168305	0	0	0.00076087	4.53E-05	0	0	0.000444788	8.01E-05	0	0.00031939
Aminobacter	0	0	0	0	0.003243998	0	0	0	0.001207729	0.00038537	0.000236507	0.000599712	0.001034616	0.001728005	0	0.000352431
Amnipila	0.001599492	0	0.000190111	0.000209801	0.000612278	7.92E-05	0	0	0.001376812	0.000204019	0	0	0.000937923	0.000217431	0	0.000220269
Amphiplicatus	8.76E-05	0	0.00040947	0.001258809	7.52E-05	0.000762323	0.000828985	0.000497252	0	0.000612058	0.000151365	0	0	0.002540511	0.000262178	0.002533095
Anaerolinea	0.011130709	0	0.000687325	0.00234484	0.011762178	0.009019177	0.001843011	0.001297913	0.008442029	0.002380224	0.002109645	0.000435275	0.00714562	0.006992127	0.000967345	0.003348091
Anaeromyxobacter	0	0	0.000204735	0	5.37E-05	0	0.000125828	0.000227556	0	0	5.68E-05	0.000299856	0.000116032	0	7.23E-05	0.000165202
Anaerovorax	0.001752868	0	0	0	0.000601536	0	0	0	0.000869565	0	8.51E-05	0	0.000821891	0.000102994	0	0
Aneurinibacillus	0.003505735	0	0.000394847	0.000888571	0.000708953	0	0	5.90E-05	0.000169082	0	0	0	0.000570489	0.000217431	0.000126569	0.000264323
Aquamicrobium	0.000514905	0	0.000321727	0.001184761	0.002911005	0.001257339	0.000347878	0	0.001388889	0.000442042	0.000463554	0	0.002069232	0.000961274	0.001075833	0.001134386
Aquicella	0.000492994	0	0.00055571	0.001123055	0.001084913	0.002900789	0.001554347	0.001171493	0.000857488	0.002187539	0.000851426	0.000232146	0.000609167	0.003044036	0.000244096	0.001068305
Aquimarina	5.48E-05	0.065718857	0.003626738	0.000456627	0.000408185	0	0.000236853	0.000615245	8.45E-05	6.80E-05	5.68E-05	0.007206214	0	0.000263206	0.008534336	0.000110135
Aquimonas	0	0	0.000818941	0	0.000956013	0.000910828	0.000362681	0.00025284	0.000917874	0.00074807	0.00032165	0.000483639	0.00069619	0.000881168	0	0.001156413
Arenimonas	0.002607391	0	0.013805004	0.009231263	0.005123798	0.00162365	0.003367751	0.005511917	0.003900966	0.00159815	0.003944941	0.005223296	0.004515568	0.005447221	0.004375655	0.005969294
Aridibacter	0.000668281	0	0.000672701	0.00127115	0.000236318	0.000613819	0.000954813	0.000893369	0.000217391	0.000759405	0.001002791	0.001760444	8.70E-05	0.001098599	0	0.000396485
Asticcacaulis	0.001161275	0	0	7.40E-05	0.003362157	0.001128635	0.000192443	0	0.002886473	0.001496141	0.000463554	0.001354188	0.002069232	0.000606518	0	0.000429525
Aurantisolimonas	0.001446116	0	0	0	0.003480316	0.003544309	0.000273861	0.000117992	0.002958937	0.00255024	0.00033111	0	0.002910462	9.15E-05	0	0.000297363
Aureispira	0	0	0.00096518	0	0.000107417	0.000465314	0.000229451	0.000151704	0.00044686	0.000238022	0.00033111	0.000735131	0.000377103	4.58E-05	0.000226015	0.000231283
Azoarcus	0.016192114	0	0.000248607	0.003048291	0.014898759	0.005108557	0.001384109	0.003944308	0.013937198	0.004545094	0.001589329	0	0.011603172	0.007301108	0.000876939	0.008083878
Azohydromonas	0	0	0.000584958	0.00049365	0	0.001237538	0.001798601	0.000986077	0	0.00131479	0.000813585	0.001363861	0	0.00241463	0.001428416	0.003204916
Azospira	0.00102981	0	0.00048259	0	0.001181589	0.000594018	0.000140631	0.000109564	0.000845411	0.001110771	0.000227047	0	0.000551151	0.001018493	0	0.00232384
Azospirillum	0.006178858	0	0.000146239	0.000172778	0.000891562	0	3.70E-05	0	0.00178744	0.000317363	0.000132444	0	0.003229549	0	0.0002893	0
Bacillus	0.000197198	0	0	0.000185119	0.000193351	0	0	0	0	0	0.000189206	0.00177979	0	0	0.006427874	0.000143175
Bauldia	0	0	0.001652506	0.007120907	0.000332993	0.001069233	0.003649014	0.003565047	0.000229469	0.002051526	0.00324488	0.002785758	0	0.001991211	0.000641883	0.003006674
BD1-7 clade	0.000372484	0	0	0	0.0017509	0.000297009	0	0	0.000362319	0.000419373	0	0	0.000444788	0.0007324	0	0.018227274
Bdellovibrio	0.000996943	0	0.004211696	0.001456269	0.001793866	0.004009623	0.004233744	0.004997809	0.001594203	0.003173632	0.003812497	0.004633257	0.002049894	0.001121487	0.002874914	0.002841472
BIyi10	0.005674909	0	0.021336336	0.004726703	0.012933025	0.009682497	0.006491248	0.010020901	0.014251208	0.01017829	0.010841493	0.013957807	0.009340553	0.011615399	0.007187285	0.014901209
Blastocatella	0.010714403	0	0.007151109	0.001777142	0.011579569	0.007286624	0.009622146	0.007972896	0.012971014	0.008432793	0.008599404	0.006384028	0.011042352	0.000240319	0.004158681	0.003105795
Blastopirellula	0	0	0.000438718	0.00127115	0.000214834	0.000722722	0.001051034	0.001576037	0	0.001099437	0.000823045	0.001276806	0	0.00064085	0.000750371	0.000649794
Blvii28 wastewater-sludge group	0.000273886	0	0	0	0.000880821	5.94E-05	0	0	0.001050725	0	0	0	0.000386772	9.15E-05	0	0.001090332
Bosea	0.000153376	0	0.000219359	0	0.000698212	0	0	0	0.000736715	0	0	0.000657748	0.000628505	0.000846837	0	0.000550673
Brevundimonas	0.003286627	0	0.004387184	0.002036308	0.007304367	0.003019593	0.001258281	0.000775377	0.007270531	0.001994854	0.001248758	0.003627289	0.004331851	0.004154079	0.00236864	0.003348091
Bryobacter	0.00193911	0	0.00789693	0.014994632	0.00331919	0.006068886	0.009451908	0.009666925	0.002246377	0.007922745	0.007464169	0.005668243	0.004293173	0.007781745	0.003236539	0.005088218
C1-B045	0	0	0	9.87E-05	0.004393362	0.000485115	0	0	0.00147343	0.000204019	0	0	0.00041578	0.000228875	0	0.000231283
Caenispirillum	5.48E-05	0	0	0	0.000204093	0	0	0.000151704	0	0.000147347	0	0	3.87E-05	0	0.000316421	3.30E-05
Caldicoprobacter	0.001840511	0	0	0	0.000945271	0	0	0	0.00102657	0	0	0	0.000618836	9.15E-05	0	0.000209256
Candidatus Alysiosphaera	0.000197198	0	7.31E-05	0.000691111	0.002008701	0.000623719	0.000495911	0.000901797	0.000978261	0.00066873	0.000435173	0	0.000725198	0.000869724	0.000569558	0.000407498
Candidatus Berkiella	0	0	0.002398327	0.000728134	0.000150384	0.010830933	0.002501758	0.000775377	0.000144928	0.0116971	0.003680053	0.001460588	0	0.003982422	0.00014465	0.000814996
Candidatus Captivus	9.86E-05	0	0	0	0.000128901	0	0.00013323	9.27E-05	9.66E-05	0	0.000151365	0	0	0	0.000578599	5.51E-05
Candidatus Chloroploca	0.00014242	0	0.000160863	0.000209801	0.000451152	0.000237607	0.000229451	6.74E-05	0.000471014	0.000272026	0.000274348	0	0.000261071	0	0.000271218	7.71E-05
Candidatus Nitrotoga	0.000109554	0	0	0	0.000827112	0.000999931	0	0	0.000350242	0.00028336	0	0	0.000154709	0.000102994	0	0.000396485
Candidatus Paracaedibacter	0.007734528	0	0	0.000468968	0.002416886	0.000267308	5.18E-05	3.37E-05	0.000664251	0.000351366	0.000132444	0	0.004157803	0	0	0
Candidatus Solibacter	0.000547771	0	0.000146239	0.000518333	0.00044041	0.00064352	0.000592132	0.000370832	0.000241546	0.000498714	0.000236507	0	0.000241733	0.000263206	0.000135609	0.000715875
Candidatus Tenderia	0	0	0.000160863	9.87E-05	0	0.000128704	0.000392287	0.000387688	3.62E-05	6.80E-05	0.000217587	0	0	0.000114437	0	0.000165202
Candidatus Udaeobacter	0	0	0	0	0	9.90E-05	0	0.000101136	0	0	5.68E-05	0.000667421	8.70E-05	0	0.000316421	0
Candidatus Xiphinematobacter	0.001161275	0	0.001360027	0.000629404	0.003448091	0.00197016	0.001502535	0.001078785	0.003103865	0.001790835	0.002431295	0.00028051	0.002746084	0.000503525	0.000343543	0.000682834
Caulobacter	0	0	0.000365599	0	0.001224556	0.00033661	6.66E-05	0.000261268	0.001400966	0.000396704	0	0.00028051	0.000928254	0.000263206	0	0.000341417
Cavicella	0	0	0.000599582	0.000259166	0	0.00032671	0.000436697	0.000648957	0	0	0.000851426	0.000938259	0	0	0	0.000176215
Cellulomonas	0.001424205	0	0.000350975	0.000839206	0.003394382	0.001673151	0.000185041	0	0.002910628	0.001020096	0.000577078	0.00251492	0.002968478	0.006030852	0.001256645	0.001652019
Cellulosimicrobium	0.000208153	0	0	0.00049365	0.000590794	0.000435613	0.000155435	0	0	0.000294694	0.000227047	0.000706112	0.000435119	0.000675181	0	0.000803982
Cellvibrio	0.014745999	0.003483461	0.022184525	0.004220711	0.023234331	0.022879602	0.010799008	0.016738024	0.033442029	0.023314858	0.01400123	0.032142615	0.023689809	0.010162043	0.006337468	0.00968083
Cephaloticoccus	0.000832612	0	0.001126044	0.000271508	0.001417906	0.000752423	0.000362681	0.000707953	0.001292271	0.000884083	0.00031219	0.000831858	0.000928254	0.000240319	0.000705168	0.002158638
Chelativorans	0.00014242	0	0	0	0.000601536	9.90E-05	0	0.000101136	0.000120773	0.00018135	5.68E-05	0	0	0	0	0
Chelatococcus	0.001194141	0	0.001199164	0.00196226	0.003061389	0.001405843	0.001332297	0.000927081	0.0025	0.000884083	0.000775744	0.001528298	0.004003094	0.000205987	0.003218457	0.000803982
Chiayiivirga	0.001336562	0	0.012474225	0.00841674	0.001761641	0.007662835	0.01161319	0.014108485	0.003876812	0.010019609	0.011342888	0.011433214	0.003316573	0.00651149	0.004990417	0.006553008
Chitiniphilus	0	0	0.000350975	0	0	0.000158405	0.000140631	0	0	0	0	0	0	0.000171656	0.001256645	0.000220269
Chitinophaga	0.00014242	0	0.000219359	0	0	0.000108903	0	0.000328692	0	0	0.000151365	0	0	0	0.000280259	0
Chloronema	0.000482039	0	0	0	0.000601536	0.000188106	0	5.06E-05	0.000531401	0.000204019	4.73E-05	0	0.00041578	0	0	0
Chondromyces	8.76E-05	0	0.000365599	0	0.000268543	0.000128704	0	0.000134848	0.00044686	0.000532717	0	9.67E-05	0	0	0	0
Christensenellaceae R-7 group	0.010802046	0	0	0.000505992	0.007594393	0.000554417	0	0	0.004577295	0	0	0	0.004380197	0.001739449	0.00015369	0.00296262
Chryseobacterium	0	0	0.000131616	0.000370238	0	0	8.14E-05	5.90E-05	0	0	0	0.000116073	0	0	0.000180812	0.0005727
Chryseolinea	0.003889175	0	0.017036896	0.078120179	0.017337129	0.019721405	0.030161726	0.040665138	0.007681159	0.021172657	0.032789367	0.023137266	0.008334945	0.016387439	0.015459444	0.019978414
Chryseomicrobium	0.000635414	0	0	0	0	0	0	0	0.000241546	0	0	0.00017411	0.000483465	0	0.388113405	0.000418511
Chthoniobacter	0.00078879	0	0.0010383	0.001530316	0.002287985	0.002187967	0.001724585	0.001306341	0.0022343	0.002244211	0.001570408	0.001508952	0.001721137	0.001762336	0	0.001894315
Chthonomonas	0	0	0.000935932	0	0	0.000465314	0.000836387	0.000598389	0.000144928	0.00103143	0.000927108	0.000502984	3.87E-05	0	0	0.000198242
CK06-06-Mud-MAS4B-21	0.000273886	0	0	0	0	0.000198006	0	0	0.000483092	0.000147347	0	0	0.000580159	0	0	0.000363444
CL500-3	0.013113641	0.000834142	0.016685922	0.006182972	0.00732585	0.031463166	0.055186707	0.03367832	0.00692029	0.038355605	0.046828438	0.019297177	0.004438213	0.003158473	0.019419231	0.010473799
Cnuella	0.000153376	0	0	0	8.59E-05	0	0	0	0.000591787	0.000158682	9.46E-05	0	0.000116032	0	0	0
Confluentibacter	0.001654269	0	0.002442199	0.00039492	0.004425587	0.00227707	0.000207246	0.000185416	0.003188406	0.002595577	0.000718982	0.001460588	0.001518082	0.002117092	0.000126569	0.002698297
Constrictibacter	0.000153376	0	0	0.000617063	0.000526344	0.000465314	0.000318271	0.000278124	0.000531401	0.000612058	0.00032165	0.000357892	0.000299749	0.00027465	0	0.000154188
Craurococcus-Caldovatus	0.000449172	0	0.000307103	0	0.000977496	0.000108903	0.000192443	0.000134848	0.000688406	0.000362701	0	0.000435275	0.000493135	0	0	0
Croceicoccus	0	0	0	0.000407262	0	0.000445514	0.000873395	0.000497252	0	0	9.46E-05	0	0	0.000503525	0	0
Crocinitomix	8.76E-05	0	0.001944985	0	0.000268543	0.000831626	0.001065838	0.000573105	0.000591787	0.000532717	0.002043423	0.001064005	0.000473796	0	0.003055726	0.000914117
Cryomorpha	0.000109554	0	0	0	0.000290026	0	0	0	0.000144928	0	0	0	0.000116032	3.43E-05	0	0.000198242
Curvibacter	0	0	0.000190111	0	0.000128901	0.001009831	0.000377484	0.000328692	0.000253623	0.000476045	0	0.000396584	0	0	0	0.000187229
Cytophaga	6.57E-05	0	0.001754873	0	0.000408185	0.000544517	0.000732763	0.001002933	0.000181159	7.93E-05	0.000813585	0.000773822	0.000125701	0	0.002676021	0.000143175
Demequina	0.000514905	0	0.000775069	0.001949919	0.004328911	0.000871227	0.000347878	0.000235984	0.002644928	0.000895418	0.00031219	0	0.001953201	0.001602124	0.000226015	0.000594727
Desulfobulbus	0.000482039	0	0	0	0.000161126	0.000158405	0	0	0	0	0	0	0.000106362	0.006248283	0	0.000737902
Desulfomicrobium	0.002936053	0	0	0.000222143	0.000418927	0	0	0	0	0	0	0.000232146	5.80E-05	0.00605374	0.000370665	0.00143175
Desulfovibrio	0	0	0	0	0.000290026	0.000227707	0	0	0.000483092	0	0	0	0.000589828	0.000286094	0	0.000826009
Desulfuribacillus	0.000131465	0	0	0	0.000408185	0.000108903	0	0	0.001497585	0	0	0	0.000251402	0	0	0.000583713
Dethiobacter	0.001993887	0	0	0	0.002266502	0.000445514	0	0	0.001570048	0.000260691	0	0	0.001111971	0.000354756	0	0.000429525
DEV114	0.001007899	0	0	0	0.000773404	0	0	0	0.000410628	9.07E-05	0	0	0.00013537	0.000171656	0	0.002632217
Devosia	0.004415035	0	0.012167122	0.012662133	0.020151458	0.022523191	0.012804855	0.007804335	0.012415459	0.018871774	0.00978194	0.01414159	0.01148714	0.019935	0.005569016	0.012830679
Dinghuibacter	0	0	0.003582867	0.000444285	7.52E-05	0.002692883	0.004559417	0.003388059	0.000157005	0.00340032	0.003632752	0.002785758	0.000125701	0.000984162	0.001781	0.001101346
Diplosphaera	0.000317707	0	0	0	0.000880821	0.000415813	0	0	0.000676329	0.000340032	0	0	0.000744537	0	0	0
DMER64	0.029809704	0	0.000453342	0.00019746	0.005736076	0.000297009	0	0	0.008756039	0	0	0	0.000715529	0.00623684	0	0.080794731
Dokdonella	0	0	0.000424094	0	0	0	8.88E-05	0.0002107	0	0	0.000463554	0	0	0.000263206	0	0.000176215
Dongia	0.001709046	0	0.007736067	0.018882129	0.003974435	0.010652727	0.013019503	0.014293901	0.003816425	0.012649189	0.012610567	0.010572338	0.003848385	0.003799323	0.009456479	0.010705082
DSSF69	0.000427261	0	0.000248607	0	0.000923788	0.000257408	7.40E-05	0	0.001896135	0.000192685	8.51E-05	0	0.001024947	0	0	0.000187229
Dyadobacter	0	0	0.000321727	0.000444285	0	0.000247508	0.000244254	0.00012642	0.00013285	0.00018135	0	0.000183783	0	0.000148769	0	0
Edaphobaculum	0.007603063	0	0.023398312	0.0078367	0.00807777	0.013216906	0.01740128	0.013956781	0.006751208	0.011538418	0.017009602	0.020506273	0.008721717	0.002563398	0.013633241	0.023194343
Elioraea	4.38E-05	0	0.00055571	0.002196744	0.000204093	0.000168305	0.000688354	0.001685602	8.45E-05	0.000272026	0.001608249	0.001286478	0.000299749	0	0.000542437	0.000881077
Ellin516	0.000536816	0	0	0.000987301	0	0.000623719	0.001236076	0.001668746	0	0	0.001021711	0.000377238	0	0.001819555	0.001781	0.001420736
Ellin6055	0.002947009	0	0.010309881	0.017956534	0.008604114	0.013474314	0.011428148	0.01032431	0.004057971	0.012830539	0.009800861	0.010224118	0.00406111	0.022212304	0.003326945	0.009702857
Ellin6067	0.001687135	0	0.003012533	0.01703094	0.00219131	0.003078995	0.008467488	0.009287665	0.005120773	0.005247827	0.009195402	0.008715166	0.002813769	0.002918154	0.004212924	0.005022137
Emticicia	0.000591593	0.003598877	0.000321727	0.000185119	0.001256781	0.000465314	0.000155435	0.000143276	0.000990338	0.000113344	6.62E-05	0	0.001566428	0.000102994	0.000271218	7.71E-05
Enhygromyxa	0	0	0.001477018	0.000271508	0	0.000495015	0	0.00016856	0	0	0.000189206	0.001209096	0	0.000331869	0	0.001883301
Erysipelothrix	0.001117453	0	0	0	0.001600516	0.000356411	0	0	0.002306763	9.07E-05	0	0	0.001653452	0.000171656	0.000352584	0.00028635
EUB33-2	0.000219108	0	0	0	0.000343735	0.000138604	0	0	0.000555556	0	0	0	0.000270741	0	0	0.000826009
Fermentimonas	0.012291984	0	0.000453342	0.001801824	0.018110532	0.002455275	0.000288664	0.000598389	0.008623188	0.001473472	0.000681141	0.000135419	0.006497776	0.017543257	0	0.005528756
Ferrovibrio	0.006233635	0.00510453	0.003041781	0.001777142	0.007927386	0.006563902	0.003219718	0.003624043	0.005640097	0.005599193	0.002771865	0.002776085	0.006923226	0.002540511	0.000433949	0.002103571
Ferruginibacter	0.000361529	0	0	0.000789841	0.001707933	0.001603849	0.00067355	0.000286552	0.001231884	0.001212781	0.000189206	0.000609385	0.001363373	0.001258812	0.000714208	0.000495606
Filomicrobium	0.00078879	0	0	0.000271508	0.000741178	0.000346511	0.000266459	0.000193844	0.000881643	0.000510048	0.000141904	0.000328874	0.002252949	0	0	0.00025331
Fimbriiglobus	6.57E-05	0	0.000658078	0.001431586	0.00075192	0.002336472	0.001398912	0.001331625	0.000229469	0.002074195	0.001182536	0	0.000406111	0.000961274	0.000226015	0.000748915
Flavihumibacter	0.002968919	0	0.001857241	0.001974602	0.004855255	0.002712683	0.002368528	0.001432761	0.005471014	0.002810931	0.001873138	0.00034822	0.005405144	0.003066923	0.000614762	0.001607965
Flavitalea	0.000492994	0	0.00255919	0.002135038	0.001589774	0.001366242	0.002583176	0.002637966	0.001099034	0.001734163	0.003140816	0.000657748	0.000435119	0.002025542	0.000162731	0.001310602
Flavobacterium	0.00478752	0	0.007940802	0.005763369	0.004328911	0.011514053	0.008164021	0.006784546	0.005181159	0.004239065	0.007530391	0.011568633	0.00532779	0.002277305	0.00533396	0.004537545
Fluviicola	0.00064637	0	0.001462395	0	0.000451152	0.001366242	0.000155435	0.000278124	0.000736715	0.000249357	0.000416253	0.002031282	0.000763875	0.000411975	0.0002893	0.001398709
Fontibacter	0.000241019	0	0	3.70E-05	0.001041946	0	0	0	8.45E-05	0	0	0	0.00013537	0.000411975	0	0.000330404
Fusibacter	0.000153376	0	0	6.17E-05	0.00099898	0.000514816	0	0	0.000857488	0	0	0	0.000512473	8.01E-05	0	0.000209256
Galbitalea	0.000503949	0	0	0.002246109	0.001117138	0.001019731	0.00080678	0	0.000736715	0.001020096	0.000482475	0	0.000531812	0.002094205	0.000913102	0.000991211
Gemmata	0	0	0.000233983	0.000518333	0	0.00033661	0.000710558	0.000412972	0	0.000328698	0.000841966	0	0	0	0	0.000297363
Gemmatimonas	0.00155567	0	0.012620465	0.007306026	0.003426607	0.007751938	0.01358943	0.009970333	0.003236715	0.011085042	0.01174022	0.00572628	0.003007155	0.009017669	0.00400499	0.007103681
Geovibrio	0.00038344	0	0	0	0.000365218	0.000148505	0	0	0.000978261	0	0	0	0.00041578	0	0	0.001068305
Haliangium	0.000690192	0	0.042541057	0.010687532	0.000580053	0.005593672	0.036578957	0.036459562	0.000797101	0.008999513	0.03909938	0.02531364	0.000937923	0.002460405	0.010523271	0.010473799
Haloplasma	0.002125352	0	0.000467966	0.000135754	0.00106343	0	0	0	0.001678744	0	5.68E-05	0	0.002310965	5.72E-05	0	0
Herpetosiphon	0.000460128	0	0.000862813	0.001604364	0.00031151	0.000257408	0.001125051	0.000193844	0.000772947	0.000158682	0.001456885	0	0.000551151	0.000148769	0.000985427	0.000198242
Hirschia	0.002037709	0	0.015910852	0.031383826	0.00507009	0.021691566	0.026194441	0.023842835	0.005301932	0.017296293	0.018769216	0.018020371	0.002978147	0.022132198	0.007395219	0.016057622
Hydrogenophaga	0.033140153	0.009102117	0.02516781	0.016636019	0.03563027	0.03485897	0.021783058	0.027357314	0.035012077	0.033810512	0.025467102	0.024114216	0.037990717	0.029570631	0.014374571	0.040111016
Hylemonella	0.000734013	0	0	0	0.000558569	0	0	0	0.001086957	0	0	0.000996295	0.001315026	0	0	0.000308377
Hyphomicrobium	0.00064637	0	0.004606543	0.005491861	0.001289006	0.001574148	0.006291403	0.008520716	0.000591787	0.003445657	0.005808618	0.001528298	0.000715529	0.003661998	0.002486168	0.005132272
Hyphomonas	0.001446116	0.006520998	0.006566151	0.0060719	0.004049627	0.008494461	0.009141038	0.008048748	0.003502415	0.010144287	0.008287214	0.003685325	0.003132856	0.006660258	0.003444473	0.006222604
I-8	0.000920255	0	0.000116992	0	7.52E-05	0.000762323	0.000444099	0.000185416	0.000326087	0.001394131	0.000350031	0	0.000203056	6.87E-05	0.000750371	0.000121148
Iamia	0.000175287	0	0.002398327	0.009860667	0.00031151	0.000425713	0.003101292	0.001028217	0.000386473	0.001099437	0.002724564	0.000580366	0.000531812	0.002632061	0.000705168	0.003568361
Ignavibacterium	9.86E-05	0	0	3.70E-05	0	0	0.000118426	0.000328692	0	0	0	0	8.70E-05	0	0	9.91E-05
Ilumatobacter	0	0	0.000380223	0.000789841	0.000515602	0.000287109	0.000288664	5.06E-05	4.83E-05	0	0.00032165	0.000241819	0	0.00027465	0.000207934	0.000936144
IMCC26134	0.001139364	0	0.00048259	0	0.001772383	0.000910828	0	0.000261268	0.0027657	0.000396704	0.000605459	0.000241819	0.001498743	0.0001831	0	0.00025331
IMCC26207	0	0	0	0	9.67E-05	0	7.40E-05	0	0.000253623	9.07E-05	0	0.000154764	0.000154709	0	0	0
Imperialibacter	0.001183186	0	0.000380223	0.000135754	0.000612278	0.000613819	0.000162836	0.000269696	0.001256039	0.000260691	8.51E-05	0	0.001479404	0.00064085	0.000669005	0.00025331
Inhella	0.001237963	0	0	0	0.001954992	0.000742523	0.000518116	0.000143276	0.003188406	0.000872749	0.000283809	0.000116073	0.001904854	0.000194544	0	0.00031939
Inquilinus	0.000985988	0	0.00055571	0.000839206	0.012546324	0.001336541	0.000399689	0.000438256	0.002729469	0.001972185	0.000293269	0	0.002185264	0.002220086	0	0.000671821
IS-44	0.008402809	0	0.005849578	0.005109282	0.008314088	0.010623026	0.010206876	0.009102249	0.009263285	0.013669285	0.008315595	0.004410783	0.010481532	0.003627666	0.004068275	0.005495716
Jahnella	0	0	0.001798745	0	0	0.001019731	0.001865216	0.001576037	0	0.002096864	0.001277139	0.001112369	0	0.000308981	0.000659965	0.001156413
JGI 0001001-H03	0	0	0.00111142	0.000271508	0	0.002514677	0.000658747	0.000766949	0	0.004091718	0.000804125	0.000435275	0	0	0	0.000231283
JTB255 marine benthic group	0.000208153	0	0.000380223	0.000567698	0.000193351	0.000455414	0.000436697	0.000345548	0.000398551	0.00046471	0.000255428	0	0.00013537	0.005481553	0.000614762	0.002874513
KD3-10	0	0	0.001608634	0	0	0	0.001088043	0.002983515	0	0.000192685	0.001504186	0.001915208	0	0	0.001943731	0.000925131
Ketobacter	0.002793633	0	0.000438718	0.00146861	0.001847575	0.008256853	0.003930276	0.002300846	0.003309179	0.006018566	0.002204248	0.003530561	0.007629085	0.006042296	0.002350559	0.002147624
Knoellia	0.000471083	0	0.001623258	0.001616705	0.000623019	0.00064352	0.000392287	0.000202272	0.000326087	0.000770739	0.000766284	0.000193455	0.000444788	0.007884739	0.001853325	0.005352541
Lacibacter	0.000503949	0	0.000307103	0.000234484	0.000988238	0.001831556	0.000754968	0.000303408	0.000241546	0.000759405	0.000595998	0.001131714	0.000435119	0.000411975	0	0.000462565
Lacunisphaera	0.003812487	0	0.02135096	0.003443212	0.006810248	0.008831071	0.009570334	0.012953848	0.007995169	0.005667199	0.01008467	0.016221236	0.006633146	0.005676096	0.008507214	0.008149959
Lautropia	0.004228793	0	0.004694286	0.004541584	0.007905903	0.007662835	0.005410607	0.00617773	0.005833333	0.00726535	0.004389575	0.002534266	0.003848385	0.010230706	0.002630818	0.005704971
LD29	0.000186242	0	0.00118454	0.001604364	0.000730437	0.001247438	0.001021428	0.000800661	0.000519324	0.001428134	0.000917648	0.001557316	0.000377103	0.000949831	8.14E-05	0.000550673
Leadbetterella	0.000558727	0.005671117	0	0	0	0	0.000318271	0	0.000495169	0.000170016	0.000122984	0	0.000512473	0	0	0
Legionella	0	0	0.00062883	0	0	0.000297009	0.000518116	0.000143276	0	0	0.000132444	0	0	0	6.33E-05	0.000132162
Lentimicrobium	0.002333505	0	0	0.000382579	0.001417906	0.00064352	0	9.27E-05	0.002089372	0.000714067	0.00034057	0	0.000261071	0.001693674	0	0.003304038
Leptonema	0.001533759	0.002345041	0	0.000222143	0.001718674	0.000584118	0.000125828	0.000202272	0.001871981	0.000476045	0.000208126	0	0.002436666	0.000389087	0	0.000649794
Leucobacter	0.001270829	0	0.000438718	0.000419603	0.002653204	0.000128704	0.000125828	0	0.001461353	0	0	0	0.000947592	0.001487687	0	0.000451552
Limnobacter	0.003056563	0	0.002018104	0.002715077	0.010730974	0.003821517	0.001110248	0.001576037	0.004130435	0.004057715	0.001419044	0.001286478	0.004747631	0.011489518	0.001663472	0.002863499
Litorilinea	0.000164331	0	0.00055571	0.000456627	0.000590794	0.000465314	0.00071796	0.00033712	0.000676329	0.000816077	0.001144695	0.000735131	0.000406111	8.01E-05	0.000162731	0.000451552
LNR A2-18	0.003735799	0	0	0	0.001321231	0.000366311	0	0	0.00468599	0	0.000189206	0	0.005240766	0.000492081	0	0.005198352
Lunatimonas	0.000164331	0	0	7.40E-05	0.001181589	0.000128704	0	0	0.000169082	0	0	0	0.000154709	0.000881168	0	0.000374458
Luteimonas	0.01244536	0	0.023734663	0.012020388	0.028121811	0.023661726	0.01241997	0.011613795	0.024915459	0.016831582	0.014285039	0.010852848	0.019135564	0.024089078	0.004972336	0.011729333
Luteitalea	0.003308538	0	0.006580775	0.011465031	0.007379559	0.009860703	0.007512675	0.007062671	0.004806763	0.010869688	0.007852041	0.004623584	0.003577645	0.017783576	0.003372148	0.004934029
Luteolibacter	0.000449172	0	0.004548047	0.000962618	0.003190289	0.006969814	0.003412161	0.001997438	0.002113527	0.004284403	0.002686722	0.000851204	0.001895185	0.001487687	0.001139117	0.001971409
Lysinibacillus	0	0	0.00118454	0.000913253	0	0	0	0.000446684	0	0.000340032	0	0	0	0.000698068	0.000922142	0.000462565
Lysobacter	0	0	0	0.001912895	9.67E-05	0	7.40E-05	9.27E-05	0	0	9.46E-05	0.000793167	0	0	0	0
Mangroviflexus	0.00129274	0	0.000365599	8.64E-05	0.000623019	0.002623581	5.92E-05	0.000328692	0.001050725	0.000804742	0.000236507	0	0.000618836	0.00149913	0	0.000881077
Marinobacter	0.000339618	0	0	0.000222143	0.000279285	0	0	0	0.000301932	0	0	0	0.000183717	0.000835393	0	0.00060574
Marmoricola	0	0	0.001140668	0.003048291	0	0.000485115	0.000754968	0.00033712	0	0.000408038	0.0006433	0.000744803	0	0.000297537	0	0.001839248
Membranicola	0.00012051	0	0	0.000505992	0.000128901	0	0	0	0.000410628	0	0	0	0	0.001247368	0	0.000561686
Methylobacillus	0.000613504	0	0	0.001049007	0	0.001168236	0	0	0	0.00131479	0.000463554	0.000319201	0.00125701	0	0	0
Methylocaldum	0.004601277	0	0.000146239	0.000185119	0.0018798	0.000386112	0.000125828	0.000134848	0.001896135	0.000646061	0	0.000570693	0.002726745	0	0	0
Methylomicrobium	0.018876193	0	0.001169916	0.002270792	0.00338364	0.003019593	0.000518116	0.001744598	0.005024155	0.003717683	0.000624379	0.001518625	0.010172114	0.001830999	0.000235056	0.004262208
Methylomonas	0.000164331	0	0	0.000234484	0.000193351	0	0	0	0	0	0	0	6.77E-05	0.000629406	0	0.001046279
Microvirga	0.000273886	0	0	0.000468968	0.000365218	0	9.62E-05	0.000160132	0	0.000260691	0.000416253	0	0.00014504	0	0.000388746	0.00031939
mle1-7	0.000284841	0	0.000862813	0.008861025	0.000504861	0.001405843	0.003574997	0.004289856	0.000326087	0.001824838	0.003509768	0.001373533	0.000493135	0.005275565	0.000397787	0.002698297
MM2	0.000514905	0	0.000497214	0.000543015	0.000279285	0.002148366	0.000214648	0.000429828	0.000652174	0.001076768	0.00031219	0.001189751	0.000821891	0.001052824	0.00015369	0.000550673
MND1	0.004458857	0	0.012474225	0.014698441	0.003211773	0.00814795	0.011087673	0.014799582	0.004504831	0.00698199	0.014039071	0.006616175	0.005733901	0.001510574	0.008046143	0.008127932
Moheibacter	0.000712102	0	0.000336351	0.000259166	0.001052688	0.001069233	0.000266459	0.000101136	0.001280193	0.000487379	0.000255428	0.000415929	0.001392381	0.000434862	0	0.000484592
Mucilaginibacter	0.000131465	0	0	0	0.000236318	0.000445514	0	0	0.000338164	0	0	0.001025314	0	0	0.000226015	0.000187229
Mycobacterium	0.000295796	0	0.000731197	0.000654087	0.000956013	0.000861326	0.000547722	0.00025284	0.000567633	0.000804742	0.000444634	0.000686767	0.000657513	0.00131603	0.002323437	0.001409723
Nannocystis	0.001380383	0	0.028414326	0.005590591	0.001460873	0.007573733	0.041626883	0.01315612	0.003152174	0.011062373	0.040281917	0.013977153	0.002726745	0.005538771	0.016227896	0.007434084
Niastella	0.000405351	0	0.001228411	0.001814165	0.000408185	0.000742523	0.002005847	0.001163065	0.00115942	0.001462137	0.002866468	0.003482197	0.001102301	0.000572187	0.00029834	0.001453777
Nitrosomonas	0.000339618	0	0.00326114	0.004442854	0.000107417	0.00064352	0.004181933	0.001601322	0.000205314	0.001745497	0.003046214	0.002263428	0.000676852	0.00186533	0.001121036	0.001927355
Nitrospira	0.000197198	0	0.015296647	0.029446248	0.000923788	0.002851288	0.028481551	0.026109969	0	0.00347966	0.015723003	0.008705493	0.000435119	0.012759773	0.007793006	0.011255755
Nocardioides	0.000230064	0	0.000116992	0	0.000193351	5.94E-05	0	0	0.0002657	0.000124678	0	0	0.000241733	0	9.94E-05	0
Nordella	0	0	0	0.000345555	0.000171867	0.000257408	0.000680952	0.0004214	8.45E-05	0.000362701	0.000482475	0	0	0	0	0.000242296
Novosphingobium	0.000887389	0.000608557	0.001316155	0.004862457	0.008324829	0.006088687	0.002982865	0.00224185	0.003043478	0.004579097	0.002033962	0	0.000928254	0.009841619	0.001066792	0.001806207
Oceanibaculum	0.000131465	0	0	0.000123413	0.000504861	0	0	0	0	0	0	0	9.67E-05	0.000400531	0	0.00060574
Ohtaekwangia	0.00505045	0.002948351	0.037086325	0.009255945	0.007798485	0.020899542	0.01318234	0.014024205	0.010326087	0.018871774	0.018996263	0.032974474	0.009978728	0.013389179	0.006147615	0.010066301
Oikopleura	0.001183186	0	0.002208216	0.00303595	0.004683388	0.00292059	0.001443322	0.00211543	0.002536232	0.001643488	0.003150277	0.002930849	0.002929801	0.001476243	0.001527863	0.001927355
OLB12	0.00014242	0	0.00062883	0	0.000236318	0.000574218	0.000303468	0	0.000205314	0.000714067	0.000236507	0	0.000348095	0	0	0.000165202
OLB13	0.000931211	0	0.001740249	0.000641746	0.000934529	0.001227638	0.000451501	0.000235984	0.001727053	0.001110771	0.000681141	0.001044659	0.001808161	0.001659343	0.001048711	0.001541884
OLB8	9.86E-05	0	0	8.64E-05	0	0.000188106	0	0	0	0.000170016	0	0	0.000164378	0	0	8.81E-05
OM27 clade	0.000175287	0	0.00040947	0.000172778	0.000225576	0.000138604	0.000503312	0.000404544	0.000386473	0.000317363	0.000577078	0	0.000309418	6.87E-05	0.000307381	0.000539659
OM60(NOR5) clade	0.001336562	0	0.005454732	0.016093004	0.001256781	0.00750443	0.008534103	0.008175168	0.001521739	0.007707391	0.006111348	0.003279069	0.000522143	0.010894443	0.001419376	0.004119033
Opitutus	0.002716945	0	0.008891359	0.008330351	0.003727375	0.007068817	0.007201806	0.007399791	0.004408213	0.005395174	0.007908803	0.007351305	0.00447689	0.004176966	0.002242071	0.005352541
Ornithinicoccus	0	0	0	0.001332856	0.000290026	0.000524716	0.000436697	0.000303408	0	0.000374035	0.000387872	0.00153797	0.000222394	0.000526412	0.000235056	0.00149783
P3OB-42	0.00038344	0	0.004065457	0.000641746	0.001160105	0.000584118	0.000399689	0.000353976	0.001111111	0.000215354	0.000510856	0.000299856	0.001053955	0	0.000813655	0.000154188
Paeniclostridium	0	0	0.000160863	0.000604722	0.000182609	0	0	0	0	0	0.000113523	0.000251492	0.000338426	0.00131603	0.00103967	0.000693848
Pajaroellobacter	0.000109554	0	0.002339831	0.005084599	0.000332993	0.000851426	0.005395803	0.007130095	0.000543478	0.001224115	0.006082967	0.004952458	0.000232063	0.000583631	0.002739305	0.002511069
Paludisphaera	9.86E-05	0	0.000219359	6.17E-05	0.000247059	0.000148505	0.000140631	0.000160132	0.000338164	0.000294694	0.000368951	4.84E-05	0.000154709	0	0.000361624	0.000220269
Panacagrimonas	0	0	0	0.001357539	0	0	0.000658747	0.000859657	0	0.000147347	0.000917648	0.000241819	0	0	0.0002893	0
Papillibacter	0.00349478	0	0	0.000160436	0.00068747	0	0	0	0.00071256	0	0	0	0.001353703	0	0	0.000143175
Parapedobacter	0.000284841	0	0.001462395	0	0.001117138	0.002524578	0.000229451	0	0.001086957	0.000782074	0	0	0.001218333	0.000778174	0.00058764	0.000429525
Parasegetibacter	0.000427261	0	0.000599582	0	0.001031205	0.001079133	0.000592132	0.000286552	0.001086957	0	0.000605459	0	0.001286018	0.000389087	0	0.000242296
Parvibaculum	0.001643313	0	0.000526462	0.000382579	0.00294323	0.001049432	0.000370083	0.000682669	0.002028986	0.000838746	9.46E-05	0.000145092	0.002156256	0.00122448	5.42E-05	0.000759929
Pedomicrobium	0.000449172	0	0.005834954	0.005072258	0.003394382	0.005108557	0.008104807	0.008765128	0.00102657	0.006460607	0.007672296	0.008647457	0.000773545	0.007083677	0.003326945	0.006806317
Pelagibacterium	0.000339618	0	0.000233983	0.000148095	0.00150384	0.000297009	0	0	0.000458937	0	0	0	0.00056082	0.000778174	0	0.000187229
Pelagibius	0.00014242	0	0.000190111	0.002924879	0.00031151	0.000198006	0.000473706	0.000707953	0.000289855	0.000362701	0.000548697	0	0.000222394	0	0.000659965	0.000242296
Peredibacter	0.000219108	0	0.001491642	0	0.000214834	0.000930629	0.00094001	0.002460978	0.000181159	0.000827411	0.001182536	0.001450916	0.000338426	9.15E-05	0.002395762	0.00149783
Perlucidibaca	0	0	0	0	0.000171867	0.002138466	0	0	0	0	0.000454094	0	0	8.01E-05	0.00044299	0.000770942
Persicitalea	0.003209939	0	0.001301531	0.001579681	0.005102315	0.004732345	0.000865993	0.000935509	0.004975845	0.00453376	0.001816376	0.001586334	0.006275382	0.002712167	0.001130076	0.001288575
Petrimonas	0.013409437	0	0.000204735	0.0017648	0.003856276	0.002158266	0.000251656	0	0.004987923	0.002176205	0.000558157	0	0.009011797	0.009921725	0	0.001365669
Phaselicystis	0.000219108	0	0.001784121	0.000518333	0.001493098	0.001574148	0.001976241	0.001415905	0.000797101	0.0028336	0.002979991	0.003617616	0.001218333	0.000606518	0.000226015	0.00149783
Phenylobacterium	0.000942166	0	0.002047352	0.0111565	0.003534024	0.004732345	0.003493579	0.002755959	0.002101449	0.004669772	0.002998912	0.002901831	0.002107909	0.012588117	0.000849817	0.003810657
Pir4 lineage	0.000295796	0	0.002500695	0.00381345	0.000988238	0.003791816	0.004411384	0.00393588	0.00057971	0.004511091	0.004711225	0.000889895	0.000473796	0.004291403	0.001193361	0.002621203
Pirellula	0.004009685	0	0.005557099	0.008836343	0.016681884	0.016998822	0.013197143	0.01057715	0.012850242	0.019710519	0.010794191	0.00527166	0.011612841	0.010791449	0.007765884	0.005991321
Planctomicrobium	0.0009093	0	0.001564762	0.002036308	0.004490037	0.002019662	0.002028052	0.001466473	0.001533816	0.001439469	0.002251549	0.001828154	0.001701798	0.001979767	0.000913102	0.001332628
Planctopirus	0	0	0.000131616	0	0	9.90E-05	0.000185041	0.000109564	0	0.000158682	0.000189206	0	0	0	4.52E-05	8.81E-05
Planktosalinus	0.001687135	0	0.002193592	0.002715077	0.00294323	0.0032473	0.000784575	0.001289485	0.002995169	0.00216487	0.001892058	0.003414488	0.002581706	0.002952486	0.000723249	0.006861385
Polyangium	0.001446116	0	0.003875345	8.64E-05	0.001074172	0.007959844	0.005003516	0.000918653	0.001425121	0.011425074	0.003225959	0.000367565	0.001373042	0.000835393	0.001527863	0.002180665
Porticoccus	0	0	0	0.000357897	0	9.90E-05	0.000259058	0.00016856	0	0	0	0	0	8.01E-05	0	0.000132162
possible genus 04	0.000690192	0	0.001696378	0.001011983	0.000730437	0.00098013	0.000991821	0.001424333	0.002886473	0.001246784	0.000624379	0.001750771	0.003036163	0.000595075	0	0.001123373
Propionivibrio	0	0	0	0	0	0	0	0	0.000169082	0.000396704	0.000208126	0	0.000580159	0.000469193	0	0.00031939
Prosthecobacter	0.001270829	0	0.001096796	0.000481309	0.003641442	0.002762185	0.00210947	0.001053501	0.002524155	0.003388985	0.000709522	0.001093023	0.002136917	0.001464799	0.001554985	0.001663032
Proteiniclasticum	0.000865478	0	0	0	0.006294645	0.000108903	0	0	0.003224638	7.93E-05	0	0	0.001837169	0.000434862	0	0.000495606
Proteiniphilum	0.010714403	0.0035674	0.000380223	0.000505992	0.005757559	0.001049432	0	9.27E-05	0.008768116	0.000442042	0.000217587	0.000193455	0.017752852	0.004131191	0	0.002489042
Pseudaminobacter	0.000317707	0	0.001286907	0.003677696	0.002717654	0.002306771	0.003419563	0.001769882	0.001364734	0.003037619	0.002875928	0.00314365	0.001111971	0.00259773	0.000479152	0.001949382
Pseudarthrobacter	0	0	0.000307103	0.000580039	0.000322251	0	0.000155435	0.000109564	0	0.000136013	0.000198666	0	0	0.003169917	0	0
Pseudenhygromyxa	0	0	0.002310583	0.000345555	0	0.000504916	0.006594871	0.003472339	0	0.000872749	0.005468048	0.00314365	0	0.000137325	0.000922142	0.000407498
Pseudoflavitalea	0	0	0.000321727	0	0.000225576	0.000782124	0.000281263	0.000328692	0	0	0.00031219	0.000222474	0.000522143	0	0	0
Pseudofulvimonas	0.009761281	0	0.016539682	0.00998408	0.018550943	0.017206728	0.010591762	0.011057546	0.018454106	0.016038174	0.011153682	0.013957807	0.010133436	0.041140255	0.008326402	0.013513514
Pseudohongiella	9.86E-05	0	0.000848189	0.000283849	0.000182609	0	0	0	0.000144928	0	0.000104063	0	0	0.000148769	0	0
Pseudolabrys	0	0	0.000350975	0.000481309	0.000300768	9.90E-05	0.000140631	0	0.000169082	0	0.000141904	0	0.000232063	0.001430468	0	0.000969184
Pseudomonas	0.006474655	0.837793458	0.041517381	0.038504733	0.007787744	0.007049016	0.009030014	0.015035566	0.006896135	0.005531187	0.00716144	0.125871758	0.004583253	0.006706033	0.090460348	0.011365889
Pseudopedobacter	0.000186242	0	0.000175487	0.000999642	0.000784145	0.003970022	0.000947411	0.000261268	0	0.000487379	0.001144695	0.000599712	0.000290079	0.00232308	0.000334503	0.000958171
Pseudorhodoferax	0.001216052	0	0.000394847	0	0.002309469	0.000881127	0	0	0.004214976	0.000725402	0.000406792	0.001073677	0.003152195	0.000492081	0	0
Pseudorhodoplanes	0	0	0.000497214	0.005035234	0	0.000891027	0.001509937	0.001491757	0.000591787	0.00103143	0.002421834	0.001692735	0.000638174	0.003513229	0.001790041	0.003105795
Pseudoxanthomonas	0.011634659	0	0.004518799	0.009947056	0.010236855	0.00424723	0.002775619	0.001972154	0.011147343	0.004488422	0.0032638	0.006674211	0.018245987	0.005664653	0.0020703	0.003953832
Puia	0.004425991	0	0	0.000654087	0.001621999	0.00130684	0.000340476	0.00016856	0.003599034	0.001054099	0.000378412	0.000473966	0.003548637	0.001361805	0	0.000275336
Puniceicoccus	0.000591593	0	0	6.17E-05	0.000418927	0	0	0	0.000386473	0	0	0	6.77E-05	0.000972718	0	0.001993436
Qipengyuania	0	0	0.000848189	0.002196744	0	0	0.000244254	0.000219128	0	0.000328698	0.0006433	0.002021609	0	0.000217431	0.000253137	0.001872288
Raineya	0	0	0.00062883	0	0.000257801	0.002871088	0.000651345	0.000320264	0	0.002776928	0.000179746	0.000473966	7.74E-05	5.72E-05	0.000488193	0.000352431
Ramlibacter	0.000394395	0	0.001301531	0.00196226	0.000150384	0.000930629	0.000977018	0.000396116	0.000217391	0.000872749	0.001778535	0.001412224	0	0.001636455	0.000307381	0.001486817
RB41	0	0	0	0.001493293	0	0	0	0.000160132	0	0.000453376	0.002639421	0.002205392	0	0	0.000135609	0
Reyranella	0.000503949	0	0.003290388	0.014315862	0.001417906	0.001999861	0.002449946	0.002873951	0.000966184	0.00340032	0.003547609	0.002311792	0.000647844	0.00755287	0.000858858	0.002246746
Rhabdobacter	0.000514905	0	0.000833565	0.000111071	0.001428648	0.002227568	0.000296066	0.000117992	0.001195652	0.001382797	0.000605459	0	0.001353703	0.000286094	0	0.000484592
Rheinheimera	0.00234446	0	0.005396236	0.001900554	0.002932488	0.000920728	0.002627586	0.00423086	0.002487923	0.000578054	0.002109645	0.007041777	0.002078902	0.000160212	0.003968828	0.003039715
Rhodoligotrophos	0.00012051	0	0	0	0.000343735	8.91E-05	0	0	0.000241546	0	0	0	0.000222394	0	0	0.000121148
Rhodomicrobium	0	0	0.000292479	0.001036666	0	6.93E-05	0.000488509	0.00046354	0	0.000147347	0.000350031	0.001770117	0	0.000114437	0.000226015	0.000704861
Rhodopirellula	4.38E-05	0	0	0	0.000257801	0	6.66E-05	0	0	0.00010201	0	0	7.74E-05	0.000148769	0.000126569	0
Rikenellaceae RC9 gut group	0	0	0	0	6.45E-05	0	1.48E-05	5.90E-05	3.62E-05	0	1.89E-05	0	0	3.43E-05	0	6.61E-05
Romboutsia	0.000186242	0.000765942	0	0.000481309	0	7.92E-05	4.44E-05	0.0002107	0	0	0.000104063	0	0.000328757	0.001544905	0	0.001189454
Roseimaritima	0.000985988	0	0.000599582	0.00097496	0.00557495	0.001504846	0.000525517	0.000429828	0.003466184	0.000680064	0.00066222	0.000290183	0.002117579	0.003867985	0.000822696	0.002301813
Roseisolibacter	0.000153376	0	0	0.000148095	0.00075192	0.000405912	0	0.00012642	0.000483092	0.000532717	0	0	0.000193386	0	0	0
Roseococcus	0	0	0	0	0.000214834	0.000138604	0	8.43E-05	0	0.000147347	4.73E-05	0	0.000106362	0.000114437	0	0
Roseomonas	0.001139364	0	0.001740249	0.001258809	0.00431817	0.003286901	0.002597979	0.003463911	0.002753623	0.002901606	0.002715103	0.002901831	0.002465674	0.002242974	0.000244096	0.000704861
Rubrivirga	0.000109554	0	5.85E-05	0.000172778	0.000515602	0.000267308	9.62E-05	0	0.000483092	0.000249357	0.000141904	5.80E-05	0.000261071	0.000102994	6.33E-05	8.81E-05
Ruminofilibacter	0.374752134	0.012538363	0.015662245	0.026077084	0.144895	0.077172869	0.01130232	0.019451842	0.253997585	0.086254775	0.022496571	0.009885571	0.286907755	0.130378559	0.017421256	0.092204674
Runella	0	0	0	3.70E-05	0	0.000564317	7.40E-05	9.27E-05	0	0.000736736	0.000189206	0	0.000444788	0	0	0
Saccharomonospora	0.000175287	0	0.000219359	0.000222143	0.000193351	9.90E-05	0.000125828	0.00025284	0.000374396	0.000238022	0	0.00090924	0.000222394	0	0.000542437	0.000165202
Salinispira	0.00143516	0	0.001623258	0.002826149	0.002599495	0.002970091	0.00143592	0.00249469	0.003454106	0.001246784	0.002119105	0.002437538	0.004399536	0.000572187	0.00162731	0.001277561
Sandaracinus	0.000405351	0	0.006405288	0.00166607	0.001052688	0.002326571	0.004004293	0.004879817	0.001268116	0.002606912	0.006792489	0.003530561	0.001169986	0.000904056	0.002911077	0.003986872
Schlegelella	0.013562813	0	0.001433147	0.001406904	0.012685966	0.005158058	0.001754191	0.001188349	0.016376812	0.006369932	0.001352822	0.000841531	0.011438793	0	0	0.000726888
Sedimentibacter	0.004754653	0	0.000233983	0.00029619	0.002932488	0.000168305	0	5.90E-05	0.003611111	9.07E-05	0	0	0.00251402	0.002735054	0	0.002885526
SH-PL14	0.000251975	0	0.002047352	0.001554999	0.001235297	0.00161375	0.002820029	0.001559181	0.000495169	0.001099437	0.002516437	0.001044659	0.000522143	0.002380298	0.000849817	0.002059517
SH3-11	0	0	0.000775069	0.004282417	0	0.001861257	0.002257503	0.003379631	0	0.000895418	0.001683932	0.002621321	0	0.000137325	0.001247604	0.001156413
Shinella	0.000624459	0	0	0.001715435	0.004081852	0.001851357	0.0008956	0.001045073	0.0025	0.000974758	0.000936569	0.001895863	0.001508412	0.004165522	0.000551477	0.002411947
SM1A02	0.006145992	0	0.011406677	0.009329993	0.01070949	0.014137634	0.011265312	0.01235546	0.011268116	0.012649189	0.012449742	0.007419015	0.010829627	0.010711343	0.005361082	0.009592722
Sneathiella	0.001117453	0	0	0.002011625	0.001203072	0.00066332	0.000347878	0.000615245	0.001280193	0.001054099	0.000179746	0	0.000966931	0.005573103	0	0.001993436
Solirubrobacter	0.000241019	0	0.00062883	0.004356465	0.000590794	0.001039532	0.000858591	0.000547821	0.000857488	0.001042765	0.001835296	0.000773822	0.000618836	0.001510574	0.0002893	0.002742351
Solitalea	0.000931211	0	0.004197072	0.001456269	0.000537086	0.000603919	0.00143592	0.002275562	0.001304348	0.000147347	0.001447424	0.001093023	0.00209824	0.000194544	0.000343543	0.001112359
Sorangium	0.002399238	0	0.005922698	0.000641746	0.001428648	0.008672666	0.007401651	0.001045073	0.004408213	0.033379804	0.01206187	0.002785758	0.005501837	0.001602124	0.002929158	0.00292958
Sphaerisporangium	0.000394395	0	0	0.000172778	0.001009721	0.000425713	0.000747567	0.000691097	0.001388889	0.00066873	0.000605459	0.000541675	0.00209824	0.000446306	0.000216975	0.000539659
Sphingobacterium	0	0	0.000760445	0.000444285	0	0.000217807	0.000185041	0	0.000181159	0.000736736	9.46E-05	0.000415929	0	0	0.000216975	0.000473579
Sphingobium	0.000920255	0	0	0.000234484	0.004844514	0	0	0	0.00071256	0.000147347	0	0	0.000522143	0.000469193	0	0.00028635
Sphingomonas	0.000295796	0	0.001725626	0.012341261	0.003437349	0.002494877	0.002538766	0.001997438	0.001364734	0.001711494	0.003367863	0.003540234	0.001063624	0.001373249	0.000578599	0.003337078
Sphingopyxis	0.000679236	0	0.004255568	0.005738686	0.002438369	0.002979991	0.002035454	0.002132286	0.001256039	0.001960851	0.001589329	0.001876517	0.0018275	0.00400531	0.001193361	0.002698297
Sphingosinicella	0	0	0	0.00127115	0.000569311	0.001148435	0.000836387	0.000530965	0.000458937	0.001156109	0.000387872	0.000880222	0	0.002448961	0	0.000781956
Sporichthya	0	0	0.001023676	0.001480951	0.000161126	8.91E-05	0.001088043	0.000261268	0	0.000204019	0.001106854	0.000899568	0.000164378	0.000228875	0.000949264	0.000440538
Sporocytophaga	0	0	0	0.000580039	0.00037596	0.000148505	0.000162836	0	0.000169082	0.000170016	0.000132444	0.00275674	0.000464127	0	0	0.000143175
Staphylococcus	0	0.018581958	0.000526462	0.000172778	0	0	0	0.000185416	0	0	0	0.001857172	0	0	0.001292807	0
Stella	0.000284841	0	0.001155292	0.000617063	0.00137494	0.001118734	0.000888198	0.0004214	0.000857488	0.001178777	0.000567617	0.000193455	0.000338426	0.001338918	0	0.001222494
Stenotrophomonas	0.00014242	0.004438266	0.00270543	0.000468968	0.000848596	0.000306909	0.000236853	0.000286552	0.000603865	0.001790835	0.000520316	0.004942786	0.00069619	0	0.005352041	0.000803982
Steroidobacter	0.012784978	0	0.012854448	0.021140579	0.022084967	0.02344392	0.019851227	0.021011024	0.017475845	0.015516792	0.016460905	0.018281536	0.014784374	0.013263298	0.011761834	0.011652239
Streptomyces	0	0	0.001403899	0.001036666	0	0.000574218	0.00058473	0.000328692	0.00044686	0.001042765	0.000350031	0.001566989	0	0.001007049	0.001410335	0.010462786
Subgroup 10	0	0	0.006463784	0.009934715	0.000354477	0.00749453	0.009710966	0.007062671	0	0.003887699	0.00813585	0.009073058	8.70E-05	0.004600385	0.005433407	0.007334963
Sulfurifustis	0	0	0	0	8.59E-05	0	0	6.74E-05	0	0	0.000227047	0	0.000164378	0	5.42E-05	0.000121148
Sumerlaea	0.003286627	0	0.005001389	0.002048649	0.003179548	0.003494807	0.005040524	0.004846105	0.00339372	0.004919129	0.004597701	0.003714344	0.003026494	0.00122448	0.002260153	0.002533095
Sva0996 marine group	0	0	0	0.000209801	0.000118159	0.000227707	0.000148033	0	7.25E-05	0.000124678	8.51E-05	0	6.77E-05	0.000228875	0	0.000121148
SWB02	0.004951851	0	0.050540355	0.046847425	0.01026908	0.031482967	0.055179305	0.071697064	0.008115942	0.031316944	0.045305331	0.038487953	0.003684007	0.029398975	0.029363903	0.032247406
Symbiobacterium	0.000208153	0	0	0	0	0	0.000118426	0	0	0.000136013	6.62E-05	0.000164437	0.000164378	0	0	0
Tagaea	0.004327392	0	0.011026455	0.010058127	0.011719212	0.017087925	0.014077939	0.012127903	0.011980676	0.021229329	0.010973937	0.008734511	0.009350222	0.002208642	0.004131559	0.004041939
Taibaiella	0.002026753	0	0.002880917	0.00019746	0.002857296	0.002960191	0.000680952	0.000278124	0.003695652	0.000657395	0.002459676	0.000425602	0.003461613	0.000595075	0.001130076	0.001321615
Tepidisphaera	0	0	0	0	0	0.000396012	0.000192443	0.000109564	0	0.000238022	0	0.000164437	6.77E-05	0	0	6.61E-05
Terrimicrobium	0.001237963	0	0.002500695	0.005615274	0.005843493	0.00390072	0.00470745	0.005629909	0.004178744	0.004125721	0.005742396	0.001692735	0.003751692	0.005447221	0.003968828	0.002191678
Terrimonas	0.00634319	0.003892663	0.030564046	0.030717397	0.008786723	0.027899057	0.037667	0.028832215	0.009541063	0.029254083	0.044662031	0.026841937	0.01107136	0.014796759	0.014618667	0.014857155
Thalassobaculum	0.000241019	0	0.001126044	0.002122697	0.000515602	0.000683121	0.000362681	0.000455112	0.00057971	0.001042765	0.000756823	0	0.000773545	0.001819555	0.001401295	0.001255534
Thauera	0.00543389	0	0.001886489	0.000543015	0.006960632	0.00131674	0.001088043	0.003345919	0.002789855	0.000578054	0.000539237	0.000541675	0.001276349	0.004119747	0.000343543	0.001663032
Thermoactinomyces	0	0	0	0	0	9.90E-05	0.000199845	0.000151704	8.45E-05	0	0.000151365	0.000541675	0.000174048	0	0.000325462	0.000132162
Thermobacillus	0	0	0	0.000851547	0	0.00031681	0.000510714	0.000514108	0	0.000872749	0.000501395	0	0	0	0.000307381	0.000385471
Thermobifida	0.000503949	0	0.000263231	0.000407262	0.000762662	0.000257408	0.000325673	0.00037926	0.000495169	0.000498714	0.00031219	0.00108335	0.000570489	0	0.001265685	0.00031939
Thermobispora	0.000284841	0	0	0	0.001675708	0.000376212	0.000569927	0.00046354	0.001521739	0.001530144	0.000293269	0	0.003877393	0	0	0
Thermoflavimicrobium	0.013705233	0.007349894	0.000219359	0.00146861	0.004780063	0.000207906	0.000236853	0.00033712	0.001835749	0.000124678	0.000208126	0	0.013614388	0	0.001102954	0.000594727
Thermomonas	0.000854523	0	0.002544566	0.003060633	0.003824051	0.003019593	0.002723807	0.00232613	0.001630435	0.001654822	0.002648881	0.002505247	0.000531812	0.006946352	0.000623802	0.002533095
Thermopolyspora	0.000624459	0	0.000453342	0.000407262	0.001170847	0.000346511	0.000266459	0.00025284	0.001195652	0.00056672	0.000293269	0.001905536	0.00616902	0	0.001536904	0.000231283
Treponema	0.00816179	0	0	0	0.005478275	0.00033661	8.14E-05	5.06E-05	0.008562802	0.000294694	8.51E-05	0	0.011912589	0.001155818	9.94E-05	0.004923016
Truepera	0.006704719	0	0.007224229	0.00420837	0.012696708	0.014454444	0.008282447	0.00605131	0.009879227	0.014666712	0.007066837	0.004826712	0.007803133	0.021479905	0.003625285	0.013403379
Tundrisphaera	0	0	0	0.000567698	7.52E-05	0.000138604	0.000251656	0.00033712	0	0.00018135	0.000198666	0	0	0.000137325	0	0.000132162
Turneriella	0.000602548	0	0.001433147	9.87E-05	0.00119233	0.001118734	0.000747567	0.000455112	0.001111111	0.001405465	0.001012251	0.000415929	0.001614775	0.000469193	0.000867899	0.000352431
TX1A-55	0	0	0.00485515	0.004664996	0	9.90E-05	0.002709004	0.005478205	0	0.000249357	0.004947732	0.005010495	0	0.000938387	0.002594655	0.004240182
UBA6140	0.006124081	0	0.003524371	0.003998568	0.010602073	0.006148089	0.004448392	0.007812763	0.004335749	0.005134483	0.003386784	0.000986623	0.004186811	0.009578413	0.002757386	0.010727109
UCG-004	0.000503949	0	0	0	0.000182609	0	0	0	0.0002657	0	1.89E-05	0	0.000270741	0	0.000216975	0
Urania-1B-19 marine sediment group	0	0	0.000160863	0.000382579	0	0	0.000407091	0.000362404	0	6.80E-05	7.57E-05	0	0	0	0	0.000132162
Ureibacillus	0	0	0	0.001431586	0.000354477	0	0.000273861	0.000143276	0	0.000192685	0	0.000570693	0	0.0007324	0	0.000748915
Vampirovibrio	0	0	0	0	0.000472635	0.000247508	7.40E-05	0	0.000241546	0.000158682	0	0	0.00041578	0	0	0
Verruc-01	0.000131465	0	0.00040947	0.00019746	0.000730437	0.000386112	0.000562525	0.000581533	0.000471014	0.000442042	0.001021711	0.000116073	0.000338426	0.0003662	0.000343543	0.000451552
Verrucomicrobium	0	0	0.000102368	0	0.00037596	0.000415813	0	0	0.00057971	0.000430707	0.000217587	0	0.000299749	0	0	0
Verrucosispora	0	0	0.000584958	0	0	0.000524716	0.000229451	0.000278124	0	0	0.000359491	0	0.000377103	0.000343312	0	0.001068305
Vicingus	0	0	0.000935932	0	0	5.94E-05	0.00022205	0.000522536	0	0	8.51E-05	0.00045462	0	0	0.000406827	0
Vulgatibacter	0	0	5.85E-05	0.001160078	0.000128901	0	0.000155435	0.000311836	0.000434783	9.07E-05	0.000425713	0.001296151	0	0	0	0.000110135
